# Supplementary material for: BioMaS: a modular pipeline for Bioinformatic analysis of Metagenomic AmpliconS
Source: BMC Bioinformatics. 2015 Jul 1;16:203. doi: 10.1186/s12859-015-0595-z (PMC4486701; doi:10.1186/s12859-015-0595-z)
Supplement: Additional file 4: Table S1. — Taxonomical representation of the species used to build the virtual dataset. The reference taxonomy of eight fungal species (e.g. Trinosporium guianense) lacks the information of the intermediate ranks (e.g. family). [file 12859_2015_595_MOESM4_ESM.xlsx]

## Sheet: Bacteria
Accession Number RefSeq	Species Name	GreenGenes Taxonomic Path	Illumina PE reads	454 reads
NR_116321.1	Thermodesulfatator atlanticus	k__Bacteria; p__Proteobacteria; c__Deltaproteobacteria; o__Thermodesulfobacteriales; f__Thermodesulfobacteriaceae; g__Thermodesulfatator; s__	5000	235
NR_115024.1	Subtercola boreus	k__Bacteria; p__Actinobacteria; c__Actinobacteria; o__Actinomycetales; f__Microbacteriaceae; g__Subtercola; s__boreus	5000	244
NR_114609.1	Sphaerochaeta pleomorpha	k__Bacteria; p__Spirochaetes; c__Spirochaetes; o__Sphaerochaetales; f__Sphaerochaetaceae; g__Sphaerochaeta; s__	5000	235
NR_042150.1	Fibrobacter intestinalis	k__Bacteria; p__Fibrobacteres; c__Fibrobacteria; o__Fibrobacterales; f__Fibrobacteraceae; g__Fibrobacter; s__	5000	246
NR_043906.1	Puniceicoccus vermicola	k__Bacteria; p__Verrucomicrobia; c__Opitutae; o__Puniceicoccales; f__Puniceicoccaceae; g__Puniceicoccus; s__	5000	241
NR_044488.1	Deferribacter autotrophicus	k__Bacteria; p__Deferribacteres; c__Deferribacteres; o__Deferribacterales; f__Deferribacteraceae; g__Deferribacter; s__	5000	232
NR_043301.1	Lutibacter litoralis	k__Bacteria; p__Bacteroidetes; c__Flavobacteriia; o__Flavobacteriales; f__Flavobacteriaceae; g__Lutibacter; s__litoralis	5000	245
NZ_JNLL01000001.1	Persephonella sp. KM09-Lau-8	k__Bacteria; p__Aquificae; c__Aquificae; o__Aquificales; f__Hydrogenothermaceae; g__Persephonella; s__	5000	230
NR_042366.1	Meiothermus timidus	k__Bacteria; p__[Thermi]; c__Deinococci; o__Thermales; f__Thermaceae; g__Meiothermus; s__	5000	231
NR_043918.1	Terriglobus roseus	k__Bacteria; p__Acidobacteria; c__Acidobacteriia; o__Acidobacteriales; f__Acidobacteriaceae; g__Terriglobus; s__	5000	245
NR_029183.1	Mycoplasma hyosynoviae	k__Bacteria; p__Tenericutes; c__Mollicutes; o__Mycoplasmatales; f__Mycoplasmataceae; g__Mycoplasma; s__	5000	243
NZ_AVAO01000003.1	Wheat blue dwarf phytoplasma	k__Bacteria; p__Tenericutes; c__Mollicutes; o__Acholeplasmatales; f__Acholeplasmataceae; g__Candidatus Phytoplasma; s__	5000	244
NR_025764.1	Aquicella siphonis	k__Bacteria; p__Proteobacteria; c__Gammaproteobacteria; o__Legionellales; f__Coxiellaceae; g__Aquicella; s__	5000	231
NR_075056.1	Aquifex aeolicus	k__Bacteria; p__Aquificae; c__Aquificae; o__Aquificales; f__Aquificaceae; g__Aquifex; s__	5000	241
NR_029194.1	Simkania negevensis	k__Bacteria; p__Chlamydiae; c__Chlamydiia; o__Chlamydiales; f__Simkaniaceae; g__Simkania; s__negevensis	5000	232
NR_044283.1	Caldimicrobium rimae	k__Bacteria; p__Proteobacteria; c__Deltaproteobacteria; o__Thermodesulfobacteriales; f__Thermodesulfobacteriaceae; g__Caldimicrobium; s__rimae	5000	232
NR_041793.1	Dethiosulfovibrio marinus	k__Bacteria; p__Synergistetes; c__Synergistia; o__Synergistales; f__Dethiosulfovibrionaceae; g__Dethiosulfovibrio; s__	5000	234
NR_043627.1	Croceitalea dokdonensis	k__Bacteria; p__Bacteroidetes; c__Flavobacteriia; o__Flavobacteriales; f__Flavobacteriaceae; g__Croceitalea; s__dokdonensis	5000	242
NR_118820.1	Nonomuraea salmonea	k__Bacteria; p__Actinobacteria; c__Actinobacteria; o__Actinomycetales; f__Streptosporangiaceae; g__Nonomuraea; s__	5000	252
NR_074808.1	Sphaerochaeta globosa	k__Bacteria; p__Spirochaetes; c__Spirochaetes; o__Sphaerochaetales; f__Sphaerochaetaceae; g__Sphaerochaeta; s__	5000	232
NR_044381.1	Pedobacter borealis	k__Bacteria; p__Bacteroidetes; c__Sphingobacteriia; o__Sphingobacteriales; f__Sphingobacteriaceae; g__Pedobacter; s__	5000	245
NR_074444.1	Turneriella parva	k__Bacteria; p__Spirochaetes; c__[Leptospirae]; o__[Leptospirales]; f__Leptospiraceae; g__Turneriella; s__	5000	237
NR_113009.1	Armatimonas rosea	k__Bacteria; p__Armatimonadetes; c__Armatimonadia; o__Armatimonadales; f__Armatimonadaceae; g__Armatimonas; s__	5000	244
NR_025075.1	Subtercola frigoramans	k__Bacteria; p__Actinobacteria; c__Actinobacteria; o__Actinomycetales; f__Microbacteriaceae; g__Subtercola; s__frigoramans	5000	245
NR_028769.1	Leptotrichia trevisanii	k__Bacteria; p__Fusobacteria; c__Fusobacteriia; o__Fusobacteriales; f__Leptotrichiaceae; g__Leptotrichia; s__	5000	245
NC_005303.2	Onion yellows phytoplasma	k__Bacteria; p__Tenericutes; c__Mollicutes; o__Acholeplasmatales; f__Acholeplasmataceae; g__Candidatus Phytoplasma; s__	5000	236
NR_074698.1	Ignavibacterium album	k__Bacteria; p__Chlorobi; c__Ignavibacteria; o__Ignavibacteriales; f__Ignavibacteriaceae; g__Ignavibacterium; s__	5000	244
NR_074270.1	Chloroherpeton thalassium	k__Bacteria; p__Chlorobi; c__Chlorobia; o__[Chloroherpetales]; f__[Chloroherpetaceae]; g__Chloroherpeton; s__	5000	236
NR_027529.1	Gemmatimonas aurantiaca	k__Bacteria; p__Gemmatimonadetes; c__Gemmatimonadetes; o__Gemmatimonadales; f__Gemmatimonadaceae; g__Gemmatimonas; s__	5000	232
NZ_KE150417.1	Staphylococcus sp. HGB0015	k__Bacteria; p__Firmicutes; c__Bacilli; o__Bacillales; f__Staphylococcaceae; g__Staphylococcus; s__	5000	233
NR_029283.1	Chrysiogenes arsenatis	k__Bacteria; p__Chrysiogenetes; c__Chrysiogenetes; o__Chrysiogenales; f__Chrysiogenaceae; g__Chrysiogenes; s__arsenatis	5000	236
NR_074901.1	Coraliomargarita akajimensis	k__Bacteria; p__Verrucomicrobia; c__Opitutae; o__Puniceicoccales; f__Puniceicoccaceae; g__Coraliomargarita; s__	5000	243
NC_009943.1	Desulfococcus oleovorans	k__Bacteria; p__Proteobacteria; c__Deltaproteobacteria; o__Desulfobacterales; f__Desulfobacteraceae; g__Desulfococcus; s__oleovorans	5000	236
NR_117546.1	Citricoccus nitrophenolicus	k__Bacteria; p__Actinobacteria; c__Actinobacteria; o__Actinomycetales; f__Micrococcaceae; g__Citricoccus; s__	5000	230
NR_112949.1	Ktedonobacter racemifer	k__Bacteria; p__Chloroflexi; c__Ktedonobacteria; o__Ktedonobacterales; f__Ktedonobacteraceae; g__Ktedonobacter; s__racemifer	5000	237
NR_044616.1	Synergistes jonesii	k__Bacteria; p__Synergistetes; c__Synergistia; o__Synergistales; f__Synergistaceae; g__Synergistes; s__	5000	229
NR_103954.1	Chthonomonas calidirosea	k__Bacteria; p__Armatimonadetes; c__Chthonomonadetes; o__Chthonomonadales; f__Chthonomonadaceae; g__Chthonomonas; s__	5000	234
NR_029172.1	Aquifex pyrophilus	k__Bacteria; p__Aquificae; c__Aquificae; o__Aquificales; f__Aquificaceae; g__Aquifex; s__	5000	249
NC_014355.1	Candidatus Nitrospira defluvii	k__Bacteria; p__Nitrospirae; c__Nitrospira; o__Nitrospirales; f__Nitrospiraceae; g__Nitrospira; s__	5000	237
NR_040972.1	Levilinea saccharolytica	k__Bacteria; p__Chloroflexi; c__Anaerolineae; o__Anaerolineales; f__Anaerolinaceae; g__Levilinea; s__saccharolytica	5000	238
NR_029170.1	Prosthecochloris vibrioformis	k__Bacteria; p__Chlorobi; c__Chlorobia; o__Chlorobiales; f__Chlorobiaceae; g__Prosthecochloris; s__	5000	235
NR_041643.1	Calditerrivibrio nitroreducens	k__Bacteria; p__Deferribacteres; c__Deferribacteres; o__Deferribacterales; f__Deferribacteraceae; g__Calditerrivibrio; s__nitroreducens	5000	244
NR_116056.1	Chlorobaculum macestae	k__Bacteria; p__Chlorobi; c__Chlorobia; o__Chlorobiales; f__Chlorobiaceae; g__Chlorobaculum; s__	5000	234
NR_116270.1	Citricoccus zhacaiensis	k__Bacteria; p__Actinobacteria; c__Actinobacteria; o__Actinomycetales; f__Micrococcaceae; g__Citricoccus; s__	5000	224
NR_115074.1	Telmatobacter bradus	k__Bacteria; p__Acidobacteria; c__Acidobacteriia; o__Acidobacteriales; f__Acidobacteriaceae; g__Telmatobacter; s__bradus	5000	243
NR_025406.1	Desulfococcus biacutus	k__Bacteria; p__Proteobacteria; c__Deltaproteobacteria; o__Desulfobacterales; f__Desulfobacteraceae; g__Desulfococcus; s__biacutus	5000	232
NR_118361.1	Fibrobacter succinogenes	k__Bacteria; p__Fibrobacteres; c__Fibrobacteria; o__Fibrobacterales; f__Fibrobacteraceae; g__Fibrobacter; s__succinogenes	5000	238
NR_115691.1	Gracilibacter thermotolerans	k__Bacteria; p__Firmicutes; c__Clostridia; o__Clostridiales; f__Gracilibacteraceae; g__Gracilibacter; s__	5000	233
NR_044075.1	Thermodesulfovibrio hydrogeniphilus	k__Bacteria; p__Nitrospirae; c__Nitrospira; o__Nitrospirales; f__[Thermodesulfovibrionaceae]; g__Thermodesulfovibrio; s__	5000	232
NR_042515.1	Sulfurihydrogenibium rodmanii	k__Bacteria; p__Aquificae; c__Aquificae; o__Aquificales; f__Hydrogenothermaceae; g__Sulfurihydrogenibium; s__rodmanii	5000	234
NR_044461.1	Pyramidobacter piscolens	k__Bacteria; p__Synergistetes; c__Synergistia; o__Synergistales; f__Dethiosulfovibrionaceae; g__Pyramidobacter; s__piscolens	5000	242
NR_042959.1	Acholeplasma morum	k__Bacteria; p__Tenericutes; c__Mollicutes; o__Acholeplasmatales; f__Acholeplasmataceae; g__Acholeplasma; s__morum	5000	233
NR_108995.1	Lutibacter aestuarii	k__Bacteria; p__Bacteroidetes; c__Flavobacteriia; o__Flavobacteriales; f__Flavobacteriaceae; g__Lutibacter; s__	5000	244
NR_074463.1	Desulfurispirillum indicum	k__Bacteria; p__Chrysiogenetes; c__Chrysiogenetes; o__Chrysiogenales; f__Chrysiogenaceae; g__Desulfurispirillum; s__	5000	237
NR_029034.1	Dethiosulfovibrio acidaminovorans	k__Bacteria; p__Synergistetes; c__Synergistia; o__Synergistales; f__Dethiosulfovibrionaceae; g__Dethiosulfovibrio; s__	5000	247
NR_028892.1	Isosphaera pallida	k__Bacteria; p__Planctomycetes; c__Planctomycetia; o__Gemmatales; f__Isosphaeraceae; g__Isosphaera; s__	5000	234
NR_040795.1	Thermodesulfovibrio aggregans	k__Bacteria; p__Nitrospirae; c__Nitrospira; o__Nitrospirales; f__[Thermodesulfovibrionaceae]; g__Thermodesulfovibrio; s__	5000	235
NR_125676.1	Thermus caliditerrae	k__Bacteria; p__[Thermi]; c__Deinococci; o__Thermales; f__Thermaceae; g__Thermus; s__	5000	238
NR_074168.1	Treponema azotonutricium	k__Bacteria; p__Spirochaetes; c__Spirochaetes; o__Spirochaetales; f__Spirochaetaceae; g__Treponema; s__azotonutricium	5000	229
NR_118342.1	Sneathia sanguinegens	k__Bacteria; p__Fusobacteria; c__Fusobacteriia; o__Fusobacteriales; f__Leptotrichiaceae; g__Sneathia; s__	5000	241
NR_041670.1	Haloferula harenae	k__Bacteria; p__Verrucomicrobia; c__Verrucomicrobiae; o__Verrucomicrobiales; f__Verrucomicrobiaceae; g__Haloferula; s__harenae	5000	232
NZ_JAFY01000007.1	Aminiphilus circumscriptus	k__Bacteria; p__Synergistetes; c__Synergistia; o__Synergistales; f__Aminiphilaceae; g__Aminiphilus; s__	5000	230
NR_026021.1	Prosthecobacter dejongeii	k__Bacteria; p__Verrucomicrobia; c__Verrucomicrobiae; o__Verrucomicrobiales; f__Verrucomicrobiaceae; g__Prosthecobacter; s__	5000	231
NZ_JOQI01000020.1	Escherichia coli	k__Bacteria; p__Proteobacteria; c__Gammaproteobacteria; o__Enterobacteriales; f__Enterobacteriaceae; g__Escherichia; s__coli	5000	230
NR_104821.1	Nitrospina gracilis	k__Bacteria; p__Proteobacteria; c__Deltaproteobacteria; o__Desulfobacterales; f__Nitrospinaceae; g__Nitrospina; s__	5000	233
NR_113351.1	Staphylococcus intermedius	k__Bacteria; p__Firmicutes; c__Bacilli; o__Bacillales; f__Staphylococcaceae; g__Staphylococcus; s__	5000	232
NC_002932.3	Chlorobaculum tepidum	k__Bacteria; p__Chlorobi; c__Chlorobia; o__Chlorobiales; f__Chlorobiaceae; g__Chlorobaculum; s__	5000	243
NR_027535.1	Denitrovibrio acetiphilus	k__Bacteria; p__Deferribacteres; c__Deferribacteres; o__Deferribacterales; f__Deferribacteraceae; g__Denitrovibrio; s__acetiphilus	5000	235
NR_026022.1	Prosthecobacter vanneervenii	k__Bacteria; p__Verrucomicrobia; c__Verrucomicrobiae; o__Verrucomicrobiales; f__Verrucomicrobiaceae; g__Prosthecobacter; s__	5000	233
NR_118838.1	Mycoplasma alligatoris	k__Bacteria; p__Tenericutes; c__Mollicutes; o__Mycoplasmatales; f__Mycoplasmataceae; g__Mycoplasma; s__	5000	237
NR_026043.1	Deferribacter thermophilus	k__Bacteria; p__Deferribacteres; c__Deferribacteres; o__Deferribacterales; f__Deferribacteraceae; g__Deferribacter; s__	5000	248
NR_025166.1	Persephonella guaymasensis	k__Bacteria; p__Aquificae; c__Aquificae; o__Aquificales; f__Hydrogenothermaceae; g__Persephonella; s__guaymasensis	5000	238
NR_109435.1	Haloferula chungangensis	k__Bacteria; p__Verrucomicrobia; c__Verrucomicrobiae; o__Verrucomicrobiales; f__Verrucomicrobiaceae; g__Haloferula; s__	5000	250
NR_104782.1	Spirochaeta aurantia	k__Bacteria; p__Spirochaetes; c__Spirochaetes; o__Spirochaetales; f__Spirochaetaceae; g__Spirochaeta; s__aurantia	5000	237
NC_011661.1	Dictyoglomus turgidum	k__Bacteria; p__Dictyoglomi; c__Dictyoglomia; o__Dictyoglomales; f__Dictyoglomaceae; g__Dictyoglomus; s__turgidum	5000	235
NR_115939.1	Nonomuraea aegyptia	k__Bacteria; p__Actinobacteria; c__Actinobacteria; o__Actinomycetales; f__Streptosporangiaceae; g__Nonomuraea; s__	5000	244
NR_104732.1	Spirochaeta litoralis	k__Bacteria; p__Spirochaetes; c__Spirochaetes; o__Spirochaetales; f__Spirochaetaceae; g__Spirochaeta; s__	5000	225
NZ_ABVK02000001.1	Thermus aquaticus	k__Bacteria; p__[Thermi]; c__Deinococci; o__Thermales; f__Thermaceae; g__Thermus; s__	5000	237
NR_027600.1	Meiothermus silvanus	k__Bacteria; p__[Thermi]; c__Deinococci; o__Thermales; f__Thermaceae; g__Meiothermus; s__	5000	228
NR_036834.1	Chlamydophila abortus	k__Bacteria; p__Chlamydiae; c__Chlamydiia; o__Chlamydiales; f__Chlamydiaceae; g__Chlamydophila; s__	5000	228
NR_025763.1	Aquicella lusitana	k__Bacteria; p__Proteobacteria; c__Gammaproteobacteria; o__Legionellales; f__Coxiellaceae; g__Aquicella; s__	5000	231
NZ_KI530573.1	Mucispirillum schaedleri	k__Bacteria; p__Deferribacteres; c__Deferribacteres; o__Deferribacterales; f__Deferribacteraceae; g__Mucispirillum; s__schaedleri	5000	235
NR_117834.1	Terriglobus saanensis	k__Bacteria; p__Acidobacteria; c__Acidobacteriia; o__Acidobacteriales; f__Acidobacteriaceae; g__Terriglobus; s__saanensis	5000	244
NR_115046.1	Elusimicrobium minutum	k__Bacteria; p__Elusimicrobia; c__Elusimicrobia; o__Elusimicrobiales; f__Elusimicrobiaceae; g__Elusimicrobium; s__minutum	5000	235
NR_074587.1	Marinithermus hydrothermalis	k__Bacteria; p__[Thermi]; c__Deinococci; o__Thermales; f__Thermaceae; g__Marinithermus; s__hydrothermalis	5000	226
NR_074383.1	Anaerolinea thermophila	k__Bacteria; p__Chloroflexi; c__Anaerolineae; o__Anaerolineales; f__Anaerolinaceae; g__Anaerolinea; s__thermophila	5000	231
NR_044662.2	Acholeplasma modicum	k__Bacteria; p__Tenericutes; c__Mollicutes; o__Acholeplasmatales; f__Acholeplasmataceae; g__Acholeplasma; s__	5000	237
NR_115817.1	Protochlamydia naegleriophila	k__Bacteria; p__Chlamydiae; c__Chlamydiia; o__Chlamydiales; f__Parachlamydiaceae; g__Candidatus Protochlamydia; s__	5000	243
NR_026377.1	Treponema amylovorum	k__Bacteria; p__Spirochaetes; c__Spirochaetes; o__Spirochaetales; f__Spirochaetaceae; g__Treponema; s__amylovorum	5000	240
NR_044218.1	Pedobacter lentus	k__Bacteria; p__Bacteroidetes; c__Sphingobacteriia; o__Sphingobacteriales; f__Sphingobacteriaceae; g__Pedobacter; s__lentus	5000	239
NR_025648.1	Leptotrichia shahii	k__Bacteria; p__Fusobacteria; c__Fusobacteriia; o__Fusobacteriales; f__Leptotrichiaceae; g__Leptotrichia; s__	5000	233
NR_116969.1	Singulisphaera rosea	k__Bacteria; p__Planctomycetes; c__Planctomycetia; o__Gemmatales; f__Isosphaeraceae; g__Singulisphaera; s__rosea	5000	243
NR_118328.1	Telmatocola sphagniphila	k__Bacteria; p__Planctomycetes; c__Planctomycetia; o__Planctomycetales; f__Planctomycetaceae; g__; s__	5000	237
NR_074506.1	Ilyobacter polytropus	k__Bacteria; p__Fusobacteria; c__Fusobacteriia; o__Fusobacteriales; f__Fusobacteriaceae; g__; s__	5000	236
NR_044425.1	Hydrogenoanaerobacterium saccharovorans	k__Bacteria; p__Firmicutes; c__Clostridia; o__Clostridiales; f__Ruminococcaceae; g__; s__	5000	240
NR_116386.1	Kistimonas asteriae	k__Bacteria; p__Proteobacteria; c__Gammaproteobacteria; o__Oceanospirillales; f__Hahellaceae; g__; s__	5000	229
NR_041599.1	Acanthopleuribacter pedis	k__Bacteria; p__Acidobacteria; c__Holophagae; o__Holophagales; f__; g__; s__	5000	224
NR_118316.1	Coprobacter fastidiosus	k__Bacteria; p__Bacteroidetes; c__Bacteroidia; o__Bacteroidales; f__Porphyromonadaceae; g__; s__	5000	239
NR_109422.1	Kistimonas scapharcae	k__Bacteria; p__Proteobacteria; c__Gammaproteobacteria; o__Oceanospirillales; f__Hahellaceae; g__; s__	5000	231
NR_028811.1	Thermodesulfobacterium thermophilum	k__Bacteria; p__Proteobacteria; c__Deltaproteobacteria; o__Thermodesulfobacteriales; f__Thermodesulfobacteriaceae; g__; s__	5000	235
NR_028939.1	Ilyobacter tartaricus	k__Bacteria; p__Fusobacteria; c__Fusobacteriia; o__Fusobacteriales; f__Fusobacteriaceae; g__; s__	5000	235
NR_108384.1	Hasllibacter halocynthiae	k__Bacteria; p__Proteobacteria; c__Alphaproteobacteria; o__Rhodobacterales; f__Rhodobacteraceae; g__; s__	5000	223

## Sheet: Fungi
Accession Number RefSeq	Species Name	Taxonomic Path	Illumina PE reads	454 reads
NR_077126.1	Togninia minima	k__Fungi;p__Ascomycota;c__Sordariomycetes;o__Calosphaeriales;f__Calosphaeriaceae;g__Togninia;s__Togninia minima	5000	232
NR_120124.1	Phylloporus rubrosquamosus	k__Fungi;p__Basidiomycota;c__Agaricomycetes;o__Boletales;f__Boletaceae;g__Phylloporus;s__Phylloporus rubrosquamosus	5000	231
NR_121550.1	Lactifluus igniculus	k__Fungi;p__Basidiomycota;c__Agaricomycetes;o__Russulales;f__Russulaceae;g__Lactifluus;s__Lactifluus igniculus	5000	230
NR_121551.1	Lactifluus chrysocarpus	k__Fungi;p__Basidiomycota;c__Agaricomycetes;o__Russulales;f__Russulaceae;g__Lactifluus;s__Lactifluus chrysocarpus	5000	240
NR_119761.1	Hydropisphaera bambusicola	k__Fungi;p__Ascomycota;c__Sordariomycetes;o__Hypocreales;f__Bionectriaceae;g__Hydropisphaera;s__Hydropisphaera bambusicola	5000	230
NR_103705.1	Arthroderma benhamiae	k__Fungi;p__Ascomycota;c__Eurotiomycetes;o__Onygenales;f__Arthrodermataceae;g__Arthroderma;s__Arthroderma benhamiae	5000	238
NR_103706.1	Arthroderma simii	k__Fungi;p__Ascomycota;c__Eurotiomycetes;o__Onygenales;f__Arthrodermataceae;g__Arthroderma;s__Arthroderma simii	5000	239
NC_016485.2	Naumovozyma dairenensis	k__Fungi;p__Ascomycota;c__Saccharomycetes;o__Saccharomycetales;f__Saccharomycetaceae;g__Naumovozyma;s__Naumovozyma dairenensis	5000	237
NR_119418.1	Lecanicillium primulinum	k__Fungi;p__Ascomycota;c__Sordariomycetes;o__Hypocreales;f__Cordycipitaceae;g__Lecanicillium;s__Lecanicillium primulinum	5000	239
NR_119445.1	Rhizopogon milleri	k__Fungi;p__Basidiomycota;c__Agaricomycetes;o__Boletales;f__Rhizopogonaceae;g__Rhizopogon;s__Rhizopogon milleri	5000	248
NR_119780.1	Dermocybe icterinoides	k__Fungi;p__Basidiomycota;c__Agaricomycetes;o__Agaricales;f__Cortinariaceae;g__Dermocybe;s__Dermocybe icterinoides	5000	238
NR_103604.1	Aspergillus costaricensis	k__Fungi;p__Ascomycota;c__Eurotiomycetes;o__Eurotiales;f__Aspergillaceae;g__Aspergillus;s__Aspergillus costaricensis	5000	242
NR_121504.1	Clavulina cerebriformis	k__Fungi;p__Basidiomycota;c__Agaricomycetes;o__Cantharellales;f__Clavulinaceae;g__Clavulina;s__Clavulina cerebriformis	5000	233
NR_120113.1	Lecanora orientoafricana	k__Fungi;p__Ascomycota;c__Lecanoromycetes;o__Lecanorales;f__Lecanoraceae;g__Lecanora;s__Lecanora orientoafricana	5000	236
NR_121501.1	Knufia cryptophialidica	k__Fungi;p__Ascomycota;c__Eurotiomycetes;o__Chaetothyriales;f__Trichomeriaceae;g__Knufia;s__Knufia cryptophialidica	5000	229
NR_111435.1	Ochroconis tshawytschae	k__Fungi;p__Ascomycota;c__Dothideomycetes;o__Venturiales;f__Sympoventuriaceae;g__Ochroconis;s__Ochroconis tshawytschae	5000	232
NR_121480.1	Rhynchosporium agropyri	k__Fungi;p__Ascomycota;c__Leotiomycetes;o__Helotiales;g__Rhynchosporium;s__Rhynchosporium agropyri	5000	237
NR_111721.1	Candida hungchunana	k__Fungi;p__Ascomycota;c__Saccharomycetes;o__Saccharomycetales;f__Saccharomycetaceae;g__Candida;s__Candida hungchunana	5000	226
NR_119390.1	Amanita griseoturcosa	k__Fungi;p__Basidiomycota;c__Agaricomycetes;o__Agaricales;f__Amanitaceae;g__Amanita;s__Amanita griseoturcosa	5000	233
NR_119699.1	Spongiforma thailandica	k__Fungi;p__Basidiomycota;c__Agaricomycetes;o__Boletales;f__Boletaceae;g__Spongiforma;s__Spongiforma thailandica	5000	233
NR_111390.1	Candida blattariae	k__Fungi;p__Ascomycota;c__Saccharomycetes;o__Saccharomycetales;f__Saccharomycetaceae;g__Candida;s__Candida blattariae	5000	252
NW_002487063.1	Moniliophthora perniciosa	k__Fungi;p__Basidiomycota;c__Agaricomycetes;o__Agaricales;f__Marasmiaceae;g__Moniliophthora;s__Moniliophthora perniciosa	5000	239
NR_119618.1	Tomentella brunneocystidia	k__Fungi;p__Basidiomycota;c__Agaricomycetes;o__Thelephorales;f__Thelephoraceae;g__Tomentella;s__Tomentella brunneocystidia	5000	242
NR_111764.1	Pilidiella wangiensis	k__Fungi;p__Ascomycota;c__Sordariomycetes;o__Diaporthales;g__Pilidiella;s__Pilidiella wangiensis	5000	234
NR_111291.1	Candida ergatensis	k__Fungi;p__Ascomycota;c__Saccharomycetes;o__Saccharomycetales;f__Saccharomycetaceae;g__Candida;g__Candida;s__Candida ergatensis	5000	229
NR_120214.1	Meredithblackwellia eburnea	k__Fungi;p__Basidiomycota;o__Kriegeriales;g__Meredithblackwellia;s__Meredithblackwellia eburnea	5000	227
NR_121487.1	Inocybe apiosmota	k__Fungi;p__Basidiomycota;c__Agaricomycetes;o__Agaricales;g__Inocybe;s__Inocybe apiosmota	5000	231
NR_119447.1	Pestalotiopsis jesteri	k__Fungi;p__Ascomycota;c__Sordariomycetes;o__Xylariales;f__Amphisphaeriaceae;g__Pestalotiopsis;s__Pestalotiopsis jesteri	5000	239
NR_111588.1	Candida pseudoglaebosa	k__Fungi;p__Ascomycota;c__Saccharomycetes;o__Saccharomycetales;f__Saccharomycetaceae;g__Candida;g__Candida;s__Candida pseudoglaebosa	5000	231
NR_103565.1	Phaeoacremonium rubrigenum	k__Fungi;p__Ascomycota;c__Sordariomycetes;o__Calosphaeriales;f__Calosphaeriaceae;g__Phaeoacremonium;s__Phaeoacremonium rubrigenum	5000	220
NR_119981.1	Lactifluus leptomerus	k__Fungi;p__Basidiomycota;c__Agaricomycetes;o__Russulales;f__Russulaceae;g__Lactifluus;s__Lactifluus leptomerus	5000	236
NR_119781.1	Camarophyllus impurus	k__Fungi;p__Basidiomycota;c__Agaricomycetes;o__Agaricales;f__Tricholomataceae;g__Camarophyllus;s__Camarophyllus impurus	5000	248
NR_077141.1	Microsporum duboisii	k__Fungi;p__Ascomycota;c__Eurotiomycetes;o__Onygenales;f__Arthrodermataceae;g__Microsporum;s__Microsporum duboisii	5000	240
NR_119782.1	Camarophyllus griseorufescens	k__Fungi;p__Basidiomycota;c__Agaricomycetes;o__Agaricales;f__Tricholomataceae;g__Camarophyllus;s__Camarophyllus griseorufescens	5000	233
NR_121502.1	Knufia perforans	k__Fungi;p__Ascomycota;c__Eurotiomycetes;o__Chaetothyriales;f__Trichomeriaceae;g__Knufia;s__Knufia perforans	5000	233
NR_111871.1	Knufia petricola	k__Fungi;p__Ascomycota;c__Eurotiomycetes;o__Chaetothyriales;f__Trichomeriaceae;g__Knufia;s__Knufia petricola	5000	231
NR_119804.1	Cortinarius periclymenus	k__Fungi;p__Basidiomycota;c__Agaricomycetes;o__Agaricales;f__Cortinariaceae;g__Cortinarius;s__Cortinarius periclymenus	5000	240
NR_111609.1	Debaryomyces renaii	k__Fungi;p__Ascomycota;c__Saccharomycetes;o__Saccharomycetales;f__Debaryomycetaceae;g__Debaryomyces;s__Debaryomyces renaii	5000	243
NR_119997.1	Inocybe rhodella	k__Fungi;p__Basidiomycota;c__Agaricomycetes;o__Agaricales;g__Inocybe;s__Inocybe rhodella	5000	225
NR_111307.1	Schwanniomyces yamadae	k__Fungi;p__Ascomycota;c__Saccharomycetes;o__Saccharomycetales;f__Debaryomycetaceae;g__Schwanniomyces;s__Schwanniomyces yamadae	5000	243
NR_119996.1	Inocybe magnifolia	k__Fungi;p__Basidiomycota;c__Agaricomycetes;o__Agaricales;g__Inocybe;s__Inocybe magnifolia	5000	230
NR_121543.1	Trinosporium guianense	k__Fungi;p__Ascomycota;g__Trinosporium;s__Trinosporium guianense	5000	234
NR_077116.1	Tilletiopsis derxii	k__Fungi;p__Basidiomycota;c__Exobasidiomycetes;o__Entylomatales;f__Entylomataceae;g__Tilletiopsis;s__Tilletiopsis derxii	5000	230
NR_077120.1	Tilletiopsis oryzicola	k__Fungi;p__Basidiomycota;c__Exobasidiomycetes;o__Entylomatales;f__Entylomataceae;g__Tilletiopsis;s__Tilletiopsis oryzicola	5000	227
NR_119926.1	Terfezia alsheikhii	k__Fungi;p__Ascomycota;c__Pezizomycetes;o__Pezizales;f__Pezizaceae;g__Terfezia;s__Terfezia alsheikhii	5000	234
NR_120227.1	Ceramothyrium podocarpi	k__Fungi;p__Ascomycota;c__Eurotiomycetes;o__Chaetothyriales;f__Chaetothyriaceae;g__Ceramothyrium;s__Ceramothyrium podocarpi	5000	241
NR_111523.1	Nannizziopsis arthrosporioides	k__Fungi;p__Ascomycota;c__Eurotiomycetes;o__Onygenales;f__Nannizziopsiaceae;g__Nannizziopsis;s__Nannizziopsis arthrosporioides	5000	241
NR_119417.1	Cyberlindnera samutprakarnensis	k__Fungi;p__Ascomycota;c__Saccharomycetes;o__Saccharomycetales;f__Phaffomycetaceae;g__Cyberlindnera;s__Cyberlindnera samutprakarnensis	5000	240
NR_119791.1	Cortinarius exlugubris	k__Fungi;p__Basidiomycota;c__Agaricomycetes;o__Agaricales;f__Cortinariaceae;g__Cortinarius;s__Cortinarius exlugubris	5000	248
NR_111295.1	Candida insectorum	k__Fungi;p__Ascomycota;c__Saccharomycetes;o__Saccharomycetales;f__Saccharomycetaceae;g__Candida;g__Candida;s__Candida insectorum	5000	236
NR_120161.1	Fomitiporia castilloi	k__Fungi;p__Basidiomycota;c__Agaricomycetes;o__Hymenochaetales;f__Hymenochaetaceae;g__Fomitiporia;s__Fomitiporia castilloi	5000	239
NR_119792.1	Cortinarius chrysma	k__Fungi;p__Basidiomycota;c__Agaricomycetes;o__Agaricales;f__Cortinariaceae;g__Cortinarius;s__Cortinarius chrysma	5000	226
NR_119786.1	Cortinarius castaneiceps	k__Fungi;p__Basidiomycota;c__Agaricomycetes;o__Agaricales;f__Cortinariaceae;g__Cortinarius;s__Cortinarius castaneiceps	5000	233
NR_120156.1	Pseudoplagiostoma corymbiae	k__Fungi;p__Ascomycota;c__Sordariomycetes;o__Diaporthales;f__Pseudoplagiostomataceae;g__Pseudoplagiostoma;s__Pseudoplagiostoma corymbiae	5000	239
NR_111759.1	Phyllosticta ericarum	k__Fungi;p__Ascomycota;c__Dothideomycetes;o__Botryosphaeriales;f__Phyllostictaceae;g__Phyllosticta;s__Phyllosticta ericarum	5000	239
NR_119527.1	Ramaria rubella	k__Fungi;p__Basidiomycota;c__Agaricomycetes;o__Gomphales;f__Gomphaceae;g__Ramaria;s__Ramaria rubella	5000	234
NR_119389.1	Amanita sinensis	k__Fungi;p__Basidiomycota;c__Agaricomycetes;o__Agaricales;f__Amanitaceae;g__Amanita;s__Amanita sinensis	5000	234
NR_119670.1	Psathyrella purpureobadia	k__Fungi;p__Basidiomycota;c__Agaricomycetes;o__Agaricales;f__Psathyrellaceae;g__Psathyrella;s__Psathyrella purpureobadia	5000	245
NR_119952.1	Agaricus microvolvatulus	k__Fungi;p__Basidiomycota;c__Agaricomycetes;o__Agaricales;f__Agaricaceae;g__Agaricus;s__Agaricus microvolvatulus	5000	223
NR_119752.1	Caliciopsis indica	k__Fungi;p__Ascomycota;c__Eurotiomycetes;o__Coryneliales;f__Coryneliaceae;g__Caliciopsis;s__Caliciopsis indica	5000	225
NR_111822.1	Ceramothyrium melastoma	k__Fungi;p__Ascomycota;c__Eurotiomycetes;o__Chaetothyriales;f__Chaetothyriaceae;g__Ceramothyrium;s__Ceramothyrium melastoma	5000	239
NR_073303.1	Sporobolomyces griseoflavus	k__Fungi;p__Basidiomycota;g__Sporobolomyces;s__Sporobolomyces griseoflavus	5000	234
NR_077076.1	Candida palmioleophila	k__Fungi;p__Ascomycota;c__Saccharomycetes;o__Saccharomycetales;f__Saccharomycetaceae;g__Candida;g__Candida;s__Candida palmioleophila	5000	225
NR_077121.1	Arthrographis pinicola	k__Fungi;p__Ascomycota;c__Eurotiomycetes;o__Onygenales;f__Eremascaceae;s__Arthrographis pinicola	5000	225
NR_073305.1	Sporobolomyces inositophilus	k__Fungi;p__Basidiomycota;g__Sporobolomyces;s__Sporobolomyces inositophilus	5000	231
NR_077199.1	Cladorrhinum bulbillosum	k__Fungi;p__Ascomycota;c__Sordariomycetes;o__Sordariales;f__Lasiosphaeriaceae;g__Cladorrhinum;s__Cladorrhinum bulbillosum	5000	237
NR_119877.1	Pluteus multiformis	k__Fungi;p__Basidiomycota;c__Agaricomycetes;o__Agaricales;f__Pluteaceae;g__Pluteus;s__Pluteus multiformis	5000	249
NR_119879.1	Rhizoplaca shushanii	k__Fungi;p__Ascomycota;c__Lecanoromycetes;o__Lecanorales;f__Lecanoraceae;g__Rhizoplaca;s__Rhizoplaca shushanii	5000	237
NR_119880.1	Rhizoplaca occulta	k__Fungi;p__Ascomycota;c__Lecanoromycetes;o__Lecanorales;f__Lecanoraceae;g__Rhizoplaca;s__Rhizoplaca occulta	5000	237
NR_119834.1	Guyanagaster necrorhiza	k__Fungi;p__Basidiomycota;c__Agaricomycetes;o__Agaricales;f__Physalacriaceae;g__Guyanagaster;s__Guyanagaster necrorhiza	5000	243
NR_111421.1	Ogataea siamensis	k__Fungi;p__Ascomycota;c__Saccharomycetes;o__Saccharomycetales;f__Pichiaceae;g__Ogataea;s__Ogataea siamensis	5000	239
NR_119702.1	Arthromyces matolae	k__Fungi;p__Basidiomycota;c__Agaricomycetes;o__Agaricales;f__Tricholomataceae;g__Arthromyces;s__Arthromyces matolae	5000	230
NR_119953.1	Agaricus megacystidiatus	k__Fungi;p__Basidiomycota;c__Agaricomycetes;o__Agaricales;f__Agaricaceae;g__Agaricus;s__Agaricus megacystidiatus	5000	242
NR_120115.1	Craterellus strigosus	k__Fungi;p__Basidiomycota;c__Agaricomycetes;o__Cantharellales;f__Cantharellaceae;g__Craterellus;s__Craterellus strigosus	5000	240
NR_111181.1	Nannizziopsis infrequens	k__Fungi;p__Ascomycota;c__Eurotiomycetes;o__Onygenales;f__Nannizziopsiaceae;g__Nannizziopsis;s__Nannizziopsis infrequens	5000	239
NR_111354.1	Saccharomyces mikatae	k__Fungi;p__Ascomycota;c__Saccharomycetes;o__Saccharomycetales;f__Saccharomycetaceae;g__Saccharomyces;s__Saccharomyces mikatae	5000	237
NR_111355.1	Saccharomyces kudriavzevii	k__Fungi;p__Ascomycota;c__Saccharomycetes;o__Saccharomycetales;f__Saccharomycetaceae;g__Saccharomyces;s__Saccharomyces kudriavzevii	5000	238
NR_073324.1	Rhodotorula pilatii	k__Fungi;p__Basidiomycota;o__Kriegeriales;g__Rhodotorula;s__Rhodotorula pilatii	5000	231
NR_120314.1	Leucoagaricus variicolor	k__Fungi;p__Basidiomycota;c__Agaricomycetes;o__Agaricales;f__Agaricaceae;g__Leucoagaricus;s__Leucoagaricus variicolor	5000	234
NR_111589.1	Candida fluviatilis	k__Fungi;p__Ascomycota;c__Saccharomycetes;o__Saccharomycetales;f__Saccharomycetaceae;g__Candida;g__Candida;s__Candida fluviatilis	5000	234
NR_077183.1	Candida glaebosa	k__Fungi;p__Ascomycota;c__Saccharomycetes;o__Saccharomycetales;f__Saccharomycetaceae;g__Candida;g__Candida;s__Candida glaebosa	5000	234
NR_111706.1	Pilidiella tibouchinae	k__Fungi;p__Ascomycota;c__Sordariomycetes;o__Diaporthales;g__Pilidiella;s__Pilidiella tibouchinae	5000	228
NR_119924.1	Placopsis perrugosa	k__Fungi;p__Ascomycota;c__Lecanoromycetes;o__Trapeliales;f__Agyriaceae;g__Placopsis;s__Placopsis perrugosa	5000	233
NR_119711.1	Xylotumulus gibbisporus	k__Fungi;p__Ascomycota;c__Sordariomycetes;o__Xylariales;f__Xylariaceae;g__Xylotumulus;s__Xylotumulus gibbisporus	5000	240
NR_119870.1	Pluteus atropungens	k__Fungi;p__Basidiomycota;c__Agaricomycetes;o__Agaricales;f__Pluteaceae;g__Pluteus;s__Pluteus atropungens	5000	226
NR_119689.1	Laetisaria arvalis	k__Fungi;p__Basidiomycota;c__Agaricomycetes;o__Corticiales;f__Corticiaceae;g__Laetisaria;s__Laetisaria arvalis	5000	233
NR_120122.1	Phylloporus pachycystidiatus	k__Fungi;p__Basidiomycota;c__Agaricomycetes;o__Boletales;f__Boletaceae;g__Phylloporus;s__Phylloporus pachycystidiatus	5000	245
NR_119775.1	Dermocybe cardinalis	k__Fungi;p__Basidiomycota;c__Agaricomycetes;o__Agaricales;f__Cortinariaceae;g__Dermocybe;s__Dermocybe cardinalis	5000	230
NR_119563.1	Strattonia oblecythiformis	k__Fungi;p__Ascomycota;c__Sordariomycetes;o__Sordariales;f__Lasiosphaeriaceae;g__Strattonia;s__Strattonia oblecythiformis	5000	234
NR_077166.1	Candida boleticola	k__Fungi;p__Ascomycota;c__Saccharomycetes;o__Saccharomycetales;f__Debaryomycetaceae;g__Kurtzmaniella;s__Candida boleticola	5000	252
NR_103566.1	Phaeoacremonium inflatipes	k__Fungi;p__Ascomycota;c__Sordariomycetes;o__Calosphaeriales;f__Calosphaeriaceae;g__Phaeoacremonium;s__Phaeoacremonium inflatipes	5000	249
NR_119764.1	Leucoagaricus orientiflavus	k__Fungi;p__Basidiomycota;c__Agaricomycetes;o__Agaricales;f__Agaricaceae;g__Leucoagaricus;s__Leucoagaricus orientiflavus	5000	238
NR_120296.1	Trichoderma pseudokoningii	k__Fungi;p__Ascomycota;c__Sordariomycetes;o__Hypocreales;f__Hypocreaceae;g__Trichoderma;s__Trichoderma pseudokoningii	5000	232
NR_119714.1	Amanita rimosa	k__Fungi;p__Basidiomycota;c__Agaricomycetes;o__Agaricales;f__Amanitaceae;g__Amanita;s__Amanita rimosa	5000	240
NR_077146.1	Aspergillus caesiellus	k__Fungi;p__Ascomycota;c__Eurotiomycetes;o__Eurotiales;f__Aspergillaceae;g__Aspergillus;s__Aspergillus caesiellus	5000	241
NR_073299.1	Sporobolomyces lactophilus	k__Fungi;p__Basidiomycota;c__Agaricostilbomycetes;g__Sporobolomyces;s__Sporobolomyces lactophilus	5000	231
NR_111306.1	Schwanniomyces capriottii	k__Fungi;p__Ascomycota;c__Saccharomycetes;o__Saccharomycetales;f__Debaryomycetaceae;g__Schwanniomyces;s__Schwanniomyces capriottii	5000	239
NR_119773.1	Dermocybe splendida	k__Fungi;p__Basidiomycota;c__Agaricomycetes;o__Agaricales;f__Cortinariaceae;g__Dermocybe;s__Dermocybe splendida	5000	236
NR_111683.1	Mucor ellipsoideus	k__Fungi;o__Mucorales;f__Mucoraceae;g__Mucor;s__Mucor ellipsoideus	5000	247
NR_121458.1	Xeromphalina setulipes	k__Fungi;p__Basidiomycota;c__Agaricomycetes;o__Agaricales;f__Tricholomataceae;g__Xeromphalina;s__Xeromphalina setulipes	5000	232
NR_121503.1	Sarcinomyces crustaceus	k__Fungi;p__Ascomycota;c__Eurotiomycetes;o__Chaetothyriales;g__Sarcinomyces;s__Sarcinomyces crustaceus	5000	241
