# Supplementary material for: BioMaS: a modular pipeline for Bioinformatic analysis of Metagenomic AmpliconS
Source: BMC Bioinformatics. 2015 Jul 1;16:203. doi: 10.1186/s12859-015-0595-z (PMC4486701; doi:10.1186/s12859-015-0595-z)
Supplement: Additional file 5: Table S2. — Results of the comparative evaluation of the BioMaS, QIIME and Mothur performances. In Fungi test case the reads assigned at family level are underestimated for eight species because of the lack of this rank in the used reference taxonomy. [file 12859_2015_595_MOESM5_ESM.xlsx]

## Sheet: Bacteria
Illimuna Bacteria Test Case
Rank	BioMaS assigned sequences	BioMaS correctly assigned sequences	QIIME assigned sequences	QIIME correctly assigned sequences	Mothur assigned sequences	Mothur correctly assigned sequences
kingdom	508085	508085	509166	509166	504223	504223
phylum	508085	508085	509166	509166	249495	249495
class	508085	508085	509166	509166	239563	239530
order	508085	503085	509166	504173	219545	219503
family	493089	483092	494195	484209	194563	189574
genus	442735	403441	353553	318660	124547	84781
species	159554	139586	54707	44916	74660	14981
Unclassified	1915		834		5777
454 Bacteria Test Case
Rank	BioMaS assigned sequences	BioMaS correctly assigned sequences	QIIME assigned sequences	QIIME correctly assigned sequences	Mothur assigned sequences	Mothur correctly assigned sequences
kingdom	14094	14094	17331	17331	17945	17945
phylum	14094	14092	17291	17268	7404	7369
class	14094	14092	17281	17245	6996	6949
order	14094	13946	17276	17034	6324	6262
family	13652	13306	16701	16276	5360	5109
genus	12218	10802	13044	12007	3853	2126
species	3743	3199	3709	2626	2902	543
Unclassified	10040		6803		6189

## Sheet: Fungi
Illumina Fungal Test Case
Rank	BioMaS assigned sequences	BioMaS correctly assigned sequences	QIIME assigned sequences	QIIME correctly assigned sequences	Mothur assigned sequences	Mothur correctly assigned sequences
kingdom	494833	494833	443652	443652	494993	494993
phylum	489833	489833	423794	423794	491636	491636
class	459842	459840	404115	383941	474975	459981
order	464846	464844	404115	373958	461961	446967
family	384852	384563	394132	269183	446801	431807
genus	494539	474639	384160	334254	425103	384647
species	490183	415971	297885	154638	344771	271388
Unclassified	10167		61348		10007
454 Fungal Test Case
Rank	BioMaS assigned sequences	BioMaS correctly assigned sequences	QIIME assigned sequences	QIIME correctly assigned sequences	Mothur assigned sequences	Mothur correctly assigned sequences
superkingdom	13428	13428	13745	13745	17121	17121
phylum	13097	13097	13438	13125	16904	16904
class	12520	12520	13221	11458	16233	15997
order	12642	12642	13221	10506	15632	15396
family	10553	10439	13181	6419	15217	14981
genus	13197	12767	12492	9700	14544	13403
species	13409	12027	11214	6394	11459	9064
Unclassified	10391		10074		6698
