# Supplementary material for: BioMaS: a modular pipeline for Bioinformatic analysis of Metagenomic AmpliconS
Source: BMC Bioinformatics. 2015 Jul 1;16:203. doi: 10.1186/s12859-015-0595-z (PMC4486701; doi:10.1186/s12859-015-0595-z)
Supplement: Additional file 6: Table S3. — Extended statistics of the quantitative evaluation of the BioMaS, QIIME and Mothur pipelines reported in Table 1, where the relevant values for 25th, 50th and 75th percentiles are also reported. [file 12859_2015_595_MOESM6_ESM.xlsx]

## Sheet: Bacteria Illumina
BioMaS	25° percentile	50° percentile	75° percentile	Mean		QIIME	25° percentile	50° percentile	75° percentile	Mean		Mothur	25° percentile	50° percentile	75° percentile	Mean
kingdom						kingdom						kingdom
TPR	1	1	1	1		TPR	1	1	1	1		TPR	1	1	1	1
FNR	0	0	0	0		FNR	0	0	0	0		FNR	0	0	0	0
TNR	0	0	0	0		TNR	0	0	0	0		TNR	0	0	0	0
FPR	0	0	0	0		FPR	0	0	0	0		FPR	0	0	0	0
phylum						phylum						phylum
TPR	1	1	1	1		TPR	1	1	1	1		TPR	0	0.417861	0.873448	0.444685
FNR	0	0	0	0		FNR	0	0	0	0		FNR	0.126552	0.582139	1	0.555315
TNR	1	1	1	1		TNR	1	1	1	1		TNR	1	1	1	1
FPR	0	0	0	0		FPR	0	0	0	0		FPR	0	0	0	0
class						class						class
TPR	1	1	1	1		TPR	1	1	1	1		TPR	0	0.25221	0.998599	0.443455
FNR	0	0	0	0		FNR	0	0	0	0		FNR	0.00140123	0.74779	1	0.556545
TNR	1	1	1	1		TNR	1	1	1	1		TNR	1	1	1	0.999998
FPR	0	0	0	0		FPR	0	0	0	0		FPR	0	0	0	1.79739e-06
order						order						order
TPR	1	1	1	0.97619		TPR	1	1	1	0.97619		TPR	0	0.124247	0.998482	0.391281
FNR	0	0	0	0.0238095		FNR	0	0	0	0.0238095		FNR	0.00151774	0.875753	1	0.608719
TNR	1	1	1	0.999762		TNR	1	1	1	0.999762		TNR	1	1	1	0.999998
FPR	0	0	0	0.000238095		FPR	0	0	0	0.000237762		FPR	0	0	0	1.87348e-06
family						family						family
TPR	1	1	1	0.942308		TPR	1	1	1	0.942308		TPR	0	0	0.998649	0.365007
FNR	0	0	0	0.0576923		FNR	0	0	0	0.0576923		FNR	0.00135137	1	1	0.634993
TNR	1	1	1	0.999637		TNR	1	1	1	0.999637		TNR	1	1	1	0.99981
FPR	0	0	0	0.000362999		FPR	0	0	0	0.0003626		FPR	0	0	0	0.000189987
genus						genus						genus
TPR	1	1	1	0.869957		TPR	0	1	1	0.660321		TPR	0	0	0.000100878	0.16905
FNR	0	0	0	0.130043		FNR	0	0	1	0.339679		FNR	0.999899	1	1	0.83095
TNR	1	1	1	0.999037		TNR	1	1	1	0.99906		TNR	1	1	1	0.998929
FPR	0	0	0	0.000963088		FPR	0	0	0	0.000939912		FPR	0	0	0	0.00107082
species						species						species
TPR	0.999	1	1	0.87283		TPR	0	0	0.999699	0.281275		TPR	0	0	0	0.09375
FNR	0	0	0.00100024	0.12717		FNR	0.000300722	1	1	0.718725		FNR	1	1	1	0.90625
TNR	0.999994	1	1	0.999201		TNR	1	1	1	0.999481		TNR	0.999998	1	1	0.997338
FPR	0	0	5.88235e-06	0.000799042		FPR	0	0	0	0.000518866		FPR	0	0	1.96078e-06	0.0026617

## Sheet: Bacteria 454
BioMaS	25° percentile	50° percentile	75° percentile	Mean		QIIME	25° percentile	50° percentile	75° percentile	Mean		Mothur	25° percentile	50° percentile	75° percentile	Mean
kingdom						kingdom						kingdom
TPR	1	1	1	1		TPR	1	1	1	1		TPR	1	1	1	1
FNR	0	0	0	0		FNR	0	0	0	0		FNR	0	0	0	0
TNR	0	0	0	0		TNR	0	0	0	0		TNR	0	0	0	0
FPR	0	0	0	0		FPR	0	0	0	0		FPR	0	0	0	0
phylum						phylum						phylum
TPR	1	1	1	0.99988		TPR	0.999489	1	1	0.992338		TPR	0.0189455	0.215354	0.691437	0.356297
FNR	0	0	0	0.000120304		FNR	0	0	0.000511247	0.00766226		FNR	0.308563	0.784646	0.981055	0.643703
TNR	1	1	1	0.999996		TNR	0.999956	1	1	0.999959		TNR	1	1	1	0.999934
FPR	0	0	0	3.74734e-06		FPR	0	0	4.37039e-05	4.13405e-05		FPR	0	0	0	6.61201e-05
class						class						class
TPR	1	1	1	0.999869		TPR	0.996318	1	1	0.962566		TPR	0	0.142857	0.762784	0.341962
FNR	0	0	0	0.000131172		FNR	0	0	0.00102249	0.00886236		FNR	0.237216	0.857143	1	0.658038
TNR	1	1	1	0.999998		TNR	1	1	1	0.999956		TNR	1	1	1	0.999946
FPR	0	0	0	2.46447e-06		FPR	0	0	0	4.4251e-05		FPR	0	0	0	5.43423e-05
order						order						order
TPR	1	1	1	0.976069		TPR	0.998466	1	1	0.941611		TPR	0	0.0306086	0.659935	0.299782
FNR	0	0	0	0.0239312		FNR	0	0	0	0.0345792		FNR	0.340065	0.969391	1	0.700218
TNR	1	1	1	0.999858		TNR	1	1	1	0.999756		TNR	1	1	1	0.999943
FPR	0	0	0	0.000142146		FPR	0	0	0	0.000244089		FPR	0	0	0	5.72169e-05
family						family						family
TPR	1	1	1	0.918034		TPR	0.980727	1	1	0.874913		TPR	0	0.0166945	0.532907	0.266148
FNR	0	0	0	0.0627355		FNR	0	0	0.0122916	0.0866253		FNR	0.446338	0.969391	1	0.714621
TNR	1	1	1	0.999772		TNR	1	1	1	0.999673		TNR	1	1	1	0.999815
FPR	0	0	0	0.000227565		FPR	0	0	0	0.000327171		FPR	0	0	0	0.000184971
genus						genus						genus
TPR	0.800738	1	1	0.821394		TPR	0.310526	0.940541	1	0.685273		TPR	0	0	0.025641	0.1194
FNR	0	0	0.189189	0.163221		FNR	0	0.0213904	0.66	0.283958		FNR	0.959596	1	1	0.865216
TNR	0.999959	1	1	0.999376		TNR	1	1	1	0.999354		TNR	1	1	1	0.99911
FPR	0	0	4.14353e-05	0.000624175		FPR	0	0	0	0.0006464		FPR	0	0	0	0.000889801
species						species						species
TPR	0.36307	0.821523	1	0.688847		TPR	0	0.313679	0.876583	0.425774		TPR	0	0	0	0.0881112
FNR	0	0.0735294	0.449704	0.248653		FNR	0.0471198	0.602973	1	0.511726		FNR	1	1	1	0.849389
TNR	0.999834	1	1	0.999604		TNR	0.999958	1	1	0.998785		TNR	0.998591	1	1	0.998042
FPR	0	0	0.000165741	0.000395504		FPR	0	0	4.18375e-05	0.0012148		FPR	0	0	0.0014088	0.00195776

## Sheet: Fungi Illumina
BioMaS	25° percentile	50° percentile	75° percentile	Mean		QIIME	25° percentile	50° percentile	75° percentile	Mean		Mothur	25° percentile	50° percentile	75° percentile	Mean
kingdom						kingdom						kingdom
TPR	1	1	1	1		TPR	1	1	1	1		TPR	1	1	1	1
FNR	0	0	0	0		FNR	0	0	0	0		FNR	0	0	0	0
TNR	0	0	0	0		TNR	0	0	0	0		TNR	0	0	0	0
FPR	0	0	0	0		FPR	0	0	0	0		FPR	0	0	0	0
phylum						phylum						phylum
TPR	1	1	1	1		TPR	0.957218	0.972955	0.986477	0.971479		TPR	0.992702	1	1	0.995135
FNR	0	0	0	0		FNR	0.0135225	0.027045	0.0427818	0.0285212		FNR	0	0	0.00729789	0.00486526
TNR	1	1	1	1		TNR	1	1	1	1		TNR	1	1	1	1
FPR	0	0	0	0		FPR	0	0	0	0		FPR	0	0	0	0
class						class						class
TPR	1	1	1	0.997295		TPR	0.647495	0.931955	1	0.72769		TPR	0.886794	0.9998	1	0.920882
FNR	0	0	0	0.00270497		FNR	0	0.0680449	0.352505	0.27231		FNR	0	0.0002	0.113206	0.0791181
TNR	1	1	1	1		TNR	0.99003	1	1	0.995346		TNR	1	1	1	0.9976
FPR	0	0	0	4.54545e-07		FPR	0	0	0.00997	0.00465378		FPR	0	0	0	0.00240033
order						order						order
TPR	1	1	1	0.962968		TPR	0	1	1	0.651539		TPR	0.945707	1	1	0.859243
FNR	0	0	0	0.0370321		FNR	0	0	0.229446	0.248461		FNR	0	0	0.054293	0.140757
TNR	1	1	1	1		TNR	1	1	1	0.99743		TNR	1	1	1	0.999036
FPR	0	0	0	1.51172e-07		FPR	0	0	0	0.00257016		FPR	0	0	0	0.000964165
family						family						family
TPR	1	1	1	0.932003		TPR	0	1	1	0.663585		TPR	0.973712	1	1	0.842774
FNR	0	0	0	0.0679967		FNR	0	0	0.461051	0.256415		FNR	0	0	0.0262885	0.157226
TNR	1	1	1	0.999986		TNR	1	1	1	0.993448		TNR	1	1	1	0.999427
FPR	0	0	0	1.42608e-05		FPR	0	0	0	0.00655174		FPR	0	0	0	0.000572887
genus						genus						genus
TPR	1	1	1	0.944662		TPR	0	1	1	0.654962		TPR	0.583333	1	1	0.750711
FNR	0	0	0	0.055338		FNR	0	0	0.500376	0.2498		FNR	0	0	0.333333	0.233416
TNR	1	1	1	0.999244		TNR	1	1	1	0.997549		TNR	1	1	1	0.99839
FPR	0	0	0	0.00075616		FPR	0	0	0	0.00245077		FPR	0	0	0	0.00161046
species						species						species
TPR	1	1	1	0.835481		TPR	0	0	1	0.306931		TPR	0	1	1	0.537414
FNR	0	0	0	0.164519		FNR	0	1	1	0.574257		FNR	0	0	1	0.442784
TNR	0.999998	1	1	0.998971		TNR	0.990125	1	1	0.996163		TNR	0.999987	1	1	0.997924
FPR	0	0	1.9802e-06	0.00102894		FPR	0	0	0.00987475	0.00383684		FPR	0	0	1.28713e-05	0.00207601

## Sheet: Fungi 454
BioMaS	25° percentile	50° percentile	75° percentile	Mean		QIIME	25° percentile	50° percentile	75° percentile	Mean		Mothur	25° percentile	50° percentile	75° percentile	Mean
kingdom						kingdom						kingdom
TPR	1	1	1	1		TPR	1	1	1	1		TPR	1	1	1	1
FNR	0	0	0	0		FNR	0	0	0	0		FNR	0	0	0	0
TNR	0	0	0	0		TNR	0	0	0	0		TNR	0	0	0	0
FPR	0	0	0	0		FPR	0	0	0	0		FPR	0	0	0	0
phylum						phylum						phylum
TPR	0.98407	0.986394	0.988717	0.986394		TPR	0.96947	1	1	0.979646		TPR	0.98651	0.995808	0.997904	0.991007
FNR	0.011283	0.0136064	0.0159299	0.0136064		FNR	0	0	0.0305304	0.0203536		FNR	0.0020962	0.00419241	0.0134902	0.00899348
TNR	1	1	1	1		TNR	0.998908	1	1	0.998908		TNR	1	1	1	1
FPR	0	0	0	0		FPR	0	0	0.00109157	0.00109157		FPR	0	0	0	0
class						class						class
TPR	0.998693	1	1	0.994419		TPR	0.580042	1	1	0.721161		TPR	0.925123	0.984423	1	0.937223
FNR	0	0	0.00130738	0.00558073		FNR	0	0	0.419958	0.278839		FNR	0	0.0155774	0.0748767	0.0627771
TNR	1	1	1	1		TNR	1	1	1	0.997606		TNR	1	1	1	0.999188
FPR	0	0	0	0		FPR	0	0	0	0.00239416		FPR	0	0	0	0.000811775
order						order						order
TPR	0.999861	1	1	0.963493		TPR	0	1	1	0.562685		TPR	0.829264	1	1	0.837943
FNR	0	0	0.000138619	0.0365067		FNR	0	0	0	0.203982		FNR	0	0	0.170736	0.162057
TNR	1	1	1	1		TNR	1	1	1	0.998229		TNR	1	1	1	0.999678
FPR	0	0	0	0		FPR	0	0	0	0.00177125		FPR	0	0	0	0.000322467
family						family						family
TPR	1	1	1	0.927936		TPR	0	1	1	0.56		TPR	0.885603	1	1	0.844307
FNR	0	0	0	0.0720641		FNR	0	0	0	0.22		FNR	0	0	0.114397	0.155693
TNR	1	1	1	0.999987		TNR	1	1	1	0.996222		TNR	1	1	1	0.999809
FPR	0	0	0	1.28403e-05		FPR	0	0	0	0.00377805		FPR	0	0	0	0.000191324
genus						genus						genus
TPR	0.999751	1	1	0.944442		TPR	0	1	1	0.571798		TPR	0.668938	1	1	0.755999
FNR	0	0	0.000248509	0.0555579		FNR	0	0	0	0.174234		FNR	0	0	0.331062	0.244001
TNR	1	1	1	0.999719		TNR	1	1	1	0.998632		TNR	1	1	1	0.999284
FPR	0	0	0	0.00028098		FPR	0	0	0	0.00136793		FPR	0	0	0	0.000716265
species						species						species
TPR	0.973856	1	1	0.892474		TPR	0	0	1	0.33748		TPR	0	0.958333	1	0.532353
FNR	0	0	0.0261438	0.107526		FNR	0	0	1	0.414995		FNR	0	0.0416667	1	0.467647
TNR	0.999958	1	1	0.999591		TNR	1	1	1	0.998394		TNR	1	1	1	0.999201
FPR	0	0	4.21952e-05	0.000409173		FPR	0	0	0	0.00160611		FPR	0	0	0	0.00079888
